# Supplementary material for: Processes Associated with the Development of Depression in Autistic Individuals: A Narrative Review
Source: Healthcare (Basel). 2025 Nov 28;13(23):3112. doi: 10.3390/healthcare13233112 (PMC12692341; doi:10.3390/healthcare13233112)
Supplement: Supplementary file 1 [file healthcare-13-03112-s001.zip]

Archive with 1 entries (1 files):
- healthcare-3977054-supplementary.pdf
